# Supplementary material for: Repression of MUC1 Promotes Expansion and Suppressive Function of Myeloid-Derived Suppressor Cells in Pancreatic and Breast Cancer Murine Models
Source: Int J Mol Sci. 2021 May 25;22(11):5587. doi: 10.3390/ijms22115587 (PMC8197523; doi:10.3390/ijms22115587)
Supplement: Supplementary file 1 [file ijms-22-05587-s001.zip]

Archive with 6 entries (6 files):
- Supplemental figure 1.jpg
- Supplemental figure 2.jpg
- Supplemental figure 3a.pdf
- Supplemental figure 3b.pdf
- Supplemental figure 4.pptx
- Supplemental figures.pptx
